# Supplementary material for: Radiofrequency-Induced Thermal Modulation Reduces Senescence-Induced Collagen Fiber Degradation in Facial Ligaments of Animal Models
Source: Cells. 2025 Nov 10;14(22):1757. doi: 10.3390/cells14221757 (PMC12651331; doi:10.3390/cells14221757)
Supplement: Supplementary file 1 [file cells-14-01757-s001.zip]

Archive with 1 entries (1 files):
- cells-3938561-supplementary.pdf
